# Supplementary material for: Genomic evidence of high gene flow and weak population structure in Siberian hazel (Corylus heterophylla)
Source: Front Plant Sci. 2026 May 28;17:1844461. doi: 10.3389/fpls.2026.1844461 (PMC13253746; doi:10.3389/fpls.2026.1844461)
Supplement: Supplementary file 2 [file Table2.xlsx]

## Sheet: Sheet1
Sample_ID	Population	Q values for K1	Q values for K2
CHAH2501	AH	0.0063	0.9937
CHAH2502	AH	0.004	0.996
CHAH2503	AH	0.0039	0.9961
CHAH2504	AH	0.0039	0.9961
CHAH2505	AH	0.0028	0.9972
CHAH2506	AH	0.0048	0.9952
CHAH2507	AH	0.0029	0.9971
CHAH2508	AH	0.0124	0.9876
CHAH2509	AH	0.0035	0.9965
CHBY2501	BY	0.0104	0.9896
CHBY2502	BY	0.0039	0.9961
CHBY2503	BY	0.004	0.996
CHBY2504	BY	0.0039	0.9961
CHBY2505	BY	0.0049	0.9951
CHBY2506	BY	0.0025	0.9975
CHBY2507	BY	0.005	0.995
CHBY2508	BY	0.0187	0.9813
CHBY2509	BY	0.0062	0.9938
CHBY2510	BY	0.0165	0.9835
CHCC2501	CC	0.189	0.811
CHCC2502	CC	0.0888	0.9112
CHCC2503	CC	0.1229	0.8771
CHCC2504	CC	0.2083	0.7917
CHCC2505	CC	0.125	0.875
CHCC2506	CC	0.1002	0.8998
CHCC2508	CC	0.145	0.855
CHCC2509	CC	0.0102	0.9898
CHCC2510	CC	0.0059	0.9941
CHCY2501	CY	0.32	0.68
CHCY2502	CY	0.3249	0.6751
CHCY2503	CY	0.3244	0.6756
CHCY2504	CY	0.0983	0.9017
CHCY2505	CY	0.6009	0.3991
CHCY2506	CY	0.5977	0.4023
CHCY2507	CY	0.5953	0.4047
CHCY2508	CY	0.0373	0.9627
CHDE2501	DE	0.0643	0.9357
CHDE2502	DE	0.0651	0.9349
CHDE2504	DE	0.1064	0.8936
CHDE2505	DE	0.0189	0.9811
CHDE2506	DE	0.2255	0.7745
CHDE2507	DE	0.1394	0.8606
CHDJ2501	DJ	0.0072	0.9928
CHDJ2502	DJ	0.0073	0.9927
CHDJ2503	DJ	0.1254	0.8746
CHDJ2504	DJ	0.1675	0.8325
CHDJ2505	DJ	0.1373	0.8627
CHDJ2506	DJ	0.0431	0.9569
CHDJ2507	DJ	0.096	0.904
CHDJ2508	DJ	0.0683	0.9317
CHDJ2510	DJ	0.181	0.819
CHDJ2511	DJ	0.1913	0.8087
CHES2502	ES	0.0113	0.9887
CHES2503	ES	0.1621	0.8379
CHES2504	ES	0.0814	0.9186
CHES2505	ES	0.1096	0.8904
CHES2506	ES	0.054	0.946
CHES2507	ES	0.006	0.994
CHES2508	ES	0.0893	0.9107
CHES2509	ES	0.0495	0.9505
CHES2510	ES	0.0265	0.9735
CHES2511	ES	0.0069	0.9931
CHGJ2501	GJ	0.101	0.899
CHGJ2504	GJ	0.1612	0.8388
CHGJ2505	GJ	0.0802	0.9198
CHGJ2506	GJ	0.1037	0.8963
CHGJ2507	GJ	0.0832	0.9168
CHGJ2509	GJ	0.0191	0.9809
CHGJ2510	GJ	0.0671	0.9329
CHGO2501	GO	0.1784	0.8216
CHGO2502	GO	0.0874	0.9126
CHGO2503	GO	0.0571	0.9429
CHGO2504	GO	0.0516	0.9484
CHGO2505	GO	0.996	0.004
CHGO2516	GO	0.6145	0.3855
CHGO2518	GO	0.9967	0.0033
CHGO2519	GO	0.9918	0.0082
CHGO2520	GO	0.9959	0.0041
CHGO2521	GO	0.3449	0.6551
CHGR2501	GR	0.0051	0.9949
CHGR2502	GR	0.0077	0.9923
CHGR2503	GR	0.0078	0.9922
CHGR2506	GR	0.0033	0.9967
CHGR2507	GR	0.013	0.987
CHGR2508	GR	0.0035	0.9965
CHGR2509	GR	0.0103	0.9897
CHGR2511	GR	0.0265	0.9735
CHJJ2502	JJ	0.0054	0.9946
CHJJ2503	JJ	0.0071	0.9929
CHJJ2505	JJ	0.0811	0.9189
CHJJ2506	JJ	0.0111	0.9889
CHJJ2507	JJ	0.0619	0.9381
CHJJ2508	JJ	0.1919	0.8081
CHJJ2509	JJ	0.1363	0.8637
CHPC2502	PC	0.991	0.009
CHPC2503	PC	0.0383	0.9617
CHPC2504	PC	0.1362	0.8638
CHPC2505	PC	0.0703	0.9297
CHPC2506	PC	0.2351	0.7649
CHPC2507	PC	0.0254	0.9746
CHPC2508	PC	0.1236	0.8764
CHPC2509	PC	0.1218	0.8782
CHPC2510	PC	0.112	0.888
CHSE2501	SE	0.1396	0.8604
CHSE2502	SE	0.0641	0.9359
CHSE2503	SE	0.0873	0.9127
CHSE2504	SE	0.1192	0.8808
CHSE2505	SE	0.0096	0.9904
CHSE2506	SE	0.1257	0.8743
CHSE2507	SE	0.1197	0.8803
CHSE2508	SE	0.1464	0.8536
CHSE2509	SE	0.1654	0.8346
CHSE2510	SE	0.1646	0.8354
CHSG2501	SG	0.0249	0.9751
CHSG2502	SG	0.2051	0.7949
CHSG2503	SG	0.024	0.976
CHSG2504	SG	0.0577	0.9423
CHSG2507	SG	0.1809	0.8191
CHSG2508	SG	0.0462	0.9538
CHSG2509	SG	0.0727	0.9273
CHSG2510	SG	0.0553	0.9447
CHSJ2502	SJ	0.0136	0.9864
CHSJ2503	SJ	0.0127	0.9873
CHSJ2504	SJ	0.0725	0.9275
CHSJ2505	SJ	0.0073	0.9927
CHSJ2506	SJ	0.0809	0.9191
CHSJ2507	SJ	0.0433	0.9567
CHSS2501	SS	0.0458	0.9542
CHSS2502	SS	0.0058	0.9942
CHSS2503	SS	0.024	0.976
CHSS2504	SS	0.0416	0.9584
CHSS2505	SS	0.0266	0.9734
CHSS2506	SS	0.0272	0.9728
CHSS2507	SS	0.0433	0.9567
CHSS2508	SS	0.1648	0.8352
CHSS2509	SS	0.075	0.925
CHSS2510	SS	0.018	0.982
CHUS2501	US	0.022	0.978
CHUS2502	US	0.0198	0.9802
CHUS2503	US	0.0067	0.9933
CHUS2508	US	0.0484	0.9516
CHUS2509	US	0.0131	0.9869
CHUS2510	US	0.0317	0.9683
CHWJ2501	WJ	0.0091	0.9909
CHWJ2502	WJ	0.017	0.983
CHWJ2503	WJ	0.1424	0.8576
CHWJ2504	WJ	0.0081	0.9919
CHWJ2505	WJ	0.0789	0.9211
CHWJ2506	WJ	0.0965	0.9035
CHWJ2507	WJ	0.1589	0.8411
CHWJ2508	WJ	0.0886	0.9114
CHWJ2509	WJ	0.1804	0.8196
CHWJ2510	WJ	0.2996	0.7004
CHYD2501	YD	0.9853	0.0147
CHYD2502	YD	0.9901	0.0099
CHYD2503	YD	0.0121	0.9879
CHYD2504	YD	0.0223	0.9777
CHYD2505	YD	0.0123	0.9877
CHYD2506	YD	0.0086	0.9914
CHYD2507	YD	0.0674	0.9326
CHYD2508	YD	0.0575	0.9425
CHYD2509	YD	0.0763	0.9237
CHYG2501	YG	0.0288	0.9712
CHYG2502	YG	0.9431	0.0569
CHYG2503	YG	0.005	0.995
CHYG2504	YG	0.0501	0.9499
CHYG2505	YG	0.0668	0.9332
